# Supplementary material for: Direct Analysis of Solid-Phase Carbohydrate Polymers by Infrared Multiphoton Dissociation Reaction Combined with Synchrotron Radiation Infrared Microscopy and Electrospray Ionization Mass Spectrometry
Source: Polymers (Basel). 2025 Aug 22;17(17):2273. doi: 10.3390/polym17172273 (PMC12431057; doi:10.3390/polym17172273)
Supplement: Supplementary file 1 [file polymers-17-02273-s001.zip]

Archive with 1 entries (1 files):
- polymers-3788917-supplementary.pdf
